# Supplementary material for: Shank3 Mice Carrying the Human Q321R Mutation Display Enhanced Self-Grooming, Abnormal Electroencephalogram Patterns, and Suppressed Neuronal Excitability and Seizure Susceptibility
Source: Front Mol Neurosci. 2019 Jun 18;12:155. doi: 10.3389/fnmol.2019.00155 (PMC6591539; doi:10.3389/fnmol.2019.00155)
Supplement: TABLE S1 — Statistical details. [file Table_1.XLSX]

## Sheet: Sheet1
Figure		Assay Performed	Parameter (Unit)	Comparison WT vs cKO					Descriptive Statistics			Statistical Analysis
				Variables 1	Variables 2	Age	n (animals)	Sex	Average	SEM	Median	Statistical Test	Significance
2	F	Western blot	Shank3 protein levels (% of WT)	Shank3a	HT	2-months	WT = 3 HT = 3 Q321R = 3	Female	0.7668	0.231	0.7039	One sample t-test	t(2) = 1.010	Two-tailed	P = 0.4189 ; ns
					HM				0.1816	0.0191	0.1802		t(2) = 42.84		P = 0.0005 ; **
				Shank3c/d	HT				1.706	0.129	1.634		t(2) = 5.471		P = 0.0318 ; *
					HM				1.704	0.3821	1.414		t(2) = 1.843		P = 0.2066 ; ns
				Shank3e	HT				1.222	0.07909	1.301		t(2) = 2.809		P = 0.1068 ; ns
					HM				0.9045	0.1645	0.74		t(2) = 0.5803		P = 0.6204 ; ns
	A	CA1 mEPSC	Frequency (Hz)	WT		P21-25	WT = 14 (3) Q321R = 15 (3)	Male	0.4483	0.0555	0.3917	Mann-Whitney U-test	U = 62	Two-tailed	P = 0.0634 ; ns
				Q321R					0.6804	0.1113	0.5333
			Amplitude (pA)	WT					20.5789	0.8486	20.3207	Student's t-test	t(27) = 0.2011	Two-tailed	P = 0.8421 ; ns
				Q321R					20.8263	0.8922	19.7104
	B	CA1 mIPSC	Frequency (Hz)	WT		P21-25	WT = 12 (5) Q321R = 13 (3)	Male	16.2054	0.7453	16.8667	Student's t-test	t(28) = 0.3317	Two-tailed	P = 0.7426 ; ns
				Q321R					15.7224	1.3543	16.0667
			Amplitude (pA)	WT					42.8521	1.5837	43.2782	Student's t-test	t(28) = 1.9515	Two-tailed	P = 0.0611 ; ns
				Q321R					37.0379	2.7138	34.2792
	C	Neuronal excitability	I-V curve	-150	WT	P22-26	WT = 14 (5) Q321R = 16 (4)	Male	-89.37	1.54792	-89.9534	Repeated measures of two-way ANOVA	Interaction F(17, 476) = 0.4843, P < 0.9599 ; ns Current F(17, 476) = 167.6, P < 0.0001 ; *** Genotype F(1, 28) = 0.02614, P = 0.8727 ; ns
					Q321R				-88.71	1.90955	-85.4488
				-140	WT				-88.29	1.43199	-88.9146
					Q321R				-87.66	1.7765	-84.8983
				-130	WT				-87.23	1.33863	-87.7276
					Q321R				-86.7	1.69107	-83.9927
				-120	WT				-86.24	1.26463	-86.6112
					Q321R				-85.69	1.59745	-83.2669
				-110	WT				-85.07	1.17289	-85.4203
					Q321R				-84.6	1.49207	-82.3699
				-100	WT				-83.93	1.09146	-84.1601
					Q321R				-83.5	1.3964	-81.7883
				-90	WT				-82.77	1.01942	-82.8285
					Q321R				-82.48	1.29502	-81.2269
				-80	WT				-81.59	0.932264	-81.5326
					Q321R				-81.27	1.16974	-80.6167
				-70	WT				-80.24	0.840158	-80.4816
					Q321R				-80.16	1.02308	-79.9819
				-60	WT				-78.91	0.759477	-79.0527
					Q321R				-78.97	0.977195	-79.0956
				-50	WT				-77.5	0.704646	-77.0502
					Q321R				-77.74	0.849409	-77.9891
				-40	WT				-76.14	0.616794	-76.0254
					Q321R				-76.33	0.731225	-76.7317
				-30	WT				-74.54	0.566041	-74.6192
					Q321R				-75.02	0.628556	-75.3265
				-20	WT				-72.81	0.551281	-72.3776
					Q321R				-73.65	0.517532	-73.5273
				-10	WT				-70.91	0.558052	-70.7323
					Q321R				-71.99	0.512236	-71.6848
				0	WT				-69	0.634832	-68.8335
					Q321R				-70.22	0.622188	-69.3887
				10	WT				-66.83	0.827226	-66.2433
					Q321R				-68.28	0.849475	-66.9782
				20	WT				-64.54	1.03654	-63.8331
					Q321R				-66.3	1.186	-66.1335
	D		Input resistance (MΩ)	WT					182.517	18.5137	178.51	Mann-Whitney U-test	U = 84	Two-tailed	P = 0.253 ; ns
				Q321R					150.865	22.3281	99.295
	E		Sag ratio	WT					0.8693	0.0164	0.86	Mann-Whitney U-test	U = 83	Two-tailed	P = 0.2354 ; ns
				Q321R					0.915	0.0253	0.885
	F		F-I curve	0	WT				0	0	0	Repeated measures of two-way ANOVA	Interaction F(11, 308) = 3.510, P = 0.0001 ; *** Current F(11, 308) = 168.4, P < 0.0001 ; *** Genotype F(1,28) = 4.966, P = 0.0341 ; *
					Q321R				0	0	0
				30	WT				0	0	0
					Q321R				0.1875	0.135976	0
				60	WT				1.214	0.421647	0
					Q321R				0.8125	0.389645	0
				90	WT				3.071	0.744683	3
					Q321R				1.625	0.64469	0
				120	WT				4.857	0.797366	5.5
					Q321R				2.688	0.783787	1.5
				150	WT				6.5	0.796628	8
					Q321R				4.063	0.905855	4.5
				180	WT				8.071	0.67502	9
					Q321R				5.375	1.01602	6.5
				210	WT				9.357	0.598599	10
					Q321R				6.375	1.07964	8
				240	WT				10.21	0.526011	10
					Q321R				7.438	1.10668	9
				270	WT				11.14	0.455216	11
					Q321R				8.313	1.06348	9.5
				300	WT				11.71	0.462061	12
					Q321R				9.125	1.09497	10.5
				330	WT				12.57	0.388209	13
					Q321R				9.813	0.971334	11
	G	Striatum mEPSC	Frequency (Hz)	WT		P28-43	WT = 16 (4) Q321R = 16 (5)	Male	0.9776	0.1336	0.8833	Mann-Whitney U-test	U = 99.00	Two-tailed	P = 0.2826 ; ns
				Q321R					1.1115	0.1101	1.0417
			Amplitude (pA)	WT					16.6384	1.39	15.1941	Student's t-test	t(30) = 0.6106	Two-tailed	P = 0.5461 ; ns
				Q321R					15.6498	0.8304	14.8072
	H	Stiatum mIPSC	Frequency (Hz)	WT		P28-43	WT = 16 (6) Q321R = 17 (7)	Male	7.0161	0.795	7.2875	Student's t-test	t(31) = 1.4385	Two-tailed	P = 0.1603 ; ns
				Q321R					5.5936	0.6009	5.0083
			Amplitude (pA)	WT					29.9865	1.8951	28.4955	Mann-Whitney U-test	U = 131.0	Two-tailed	P = 0.8712 ; ns
				Q321R					30.8108	1.8699	28.6165
4	A	Laboras	Distance moved (m)	1	WT	2-3 months	WT = 13 HT = 13	Male	28.5369	3.66611	31.18	Repeated measures of two-way ANOVA	Interaction F(95, 2280) = 0.8247, P = 0.8883 ; ns Time F(95, 2280) = 33.45, P < 0.0001 ; *** Genotype F(1,24) = 1.896, P = 0.1813 ; ns
					HT				16.4783	2.09628	14.411
				2	WT				19.1555	1.71379	20.848
					HT				19.3479	1.42823	19.125
				3	WT				18.0501	1.54848	17.653
					HT				14.6281	1.80725	16.2
				4	WT				10.0461	1.68504	9.304
					HT				8.41454	1.32335	8.378
				5	WT				6.98923	1.66021	6.575
					HT				9.24254	1.35089	10.349
				6	WT				8.06977	1.84972	5.97
					HT				8.00131	1.75702	9.287
				7	WT				5.07077	1.4869	2.595
					HT				2.73508	0.930277	1.138
				8	WT				2.81608	0.922407	1.298
					HT				1.70485	0.733666	0
				9	WT				2.07108	0.718003	0.746
					HT				0.829231	0.428634	0.093
				10	WT				1.78815	0.461396	2.048
					HT				1.30246	0.434725	1.043
				11	WT				1.21408	0.601641	0.063
					HT				2.64508	0.660519	2.513
				12	WT				0.768692	0.314773	0.335
					HT				1.446	0.532366	0.727
				13	WT				8.86715	1.15286	8.801
					HT				15.7668	1.17297	15.948
				14	WT				20.3444	1.72421	20.272
					HT				15.3125	1.64283	16.181
				15	WT				11.1968	1.55062	11.106
					HT				9.18839	1.88195	7.827
				16	WT				8.25246	1.41427	8.345
					HT				6.17469	1.18928	5.549
				17	WT				7.56215	1.0606	8.75
					HT				9.68654	1.51722	9.219
				18	WT				6.68731	1.53619	5.959
					HT				7.62892	1.08706	7.904
				19	WT				4.29146	1.3251	2.408
					HT				2.67554	1.11469	1.204
				20	WT				3.42546	0.73556	2.781
					HT				0.914077	0.369997	0.126
				21	WT				1.77854	0.502086	1.192
					HT				1.42377	0.459027	0.928
				22	WT				0.878154	0.464851	0
					HT				1.69946	0.596304	0.86
				23	WT				2.15315	0.64911	2.464
					HT				2.13692	0.898966	0.438
				24	WT				1.85562	0.553984	0.659
					HT				1.83146	0.392213	1.516
				25	WT				8.66239	1.0575	8.841
					HT				14.4029	1.23333	15.084
				26	WT				12.381	1.18547	11.419
					HT				11.6009	1.42473	11.25
				27	WT				8.93008	0.836892	9.599
					HT				7.89915	1.51155	5.607
				28	WT				7.90592	1.59496	9.123
					HT				5.76369	0.902754	4.244
				29	WT				8.568	1.2358	9.052
					HT				7.45854	1.5291	5.497
				30	WT				7.00885	1.17132	7.805
					HT				5.85969	1.18414	3.822
				31	WT				1.72385	0.522847	0.621
					HT				2.59431	0.871195	1.399
				32	WT				2.73262	1.08162	1.393
					HT				1.24815	0.548578	0.293
				33	WT				1.11431	0.560196	0.114
					HT				1.80731	0.846192	0.154
				34	WT				1.16692	0.390306	0.598
					HT				1.66477	0.52151	1.073
				35	WT				3.05969	0.910731	2.018
					HT				1.17592	0.363004	0.815
				36	WT				3.29646	0.735982	2.636
					HT				1.79831	0.525545	1.256
				37	WT				9.51231	1.07624	9.031
					HT				11.7415	1.00752	11.052
				38	WT				9.65823	1.27958	11.37
					HT				10.6285	1.21331	11.728
				39	WT				9.82392	2.06309	9.507
					HT				9.46877	1.70124	9.446
				40	WT				7.73431	1.66642	5.895
					HT				8.39023	1.40474	7.032
				41	WT				6.94023	0.966696	5.862
					HT				6.68746	1.23376	4.809
				42	WT				10.3389	1.51681	8.746
					HT				6.86754	1.35186	5.492
				43	WT				3.48146	0.985773	2.981
					HT				2.17754	0.706467	0.783
				44	WT				2.678	0.648112	1.652
					HT				1.18677	0.586151	0
				45	WT				1.44215	0.554606	0.298
					HT				1.056	0.429944	0
				46	WT				1.84408	0.511834	2.143
					HT				1.57939	0.465383	1.333
				47	WT				3.45961	0.942073	2.398
					HT				2.13015	0.748165	1.339
				48	WT				3.68115	1.15697	3.376
					HT				3.75761	1.26775	2.712
				49	WT				27.6173	3.76558	23.299
					HT				18.9956	3.31696	16.158
				50	WT				17.2566	2.54277	15.536
					HT				19.4116	2.63601	18.466
				51	WT				18.5346	3.24645	17.809
					HT				17.8557	2.79968	18.351
				52	WT				10.1565	2.22068	6.877
					HT				8.71554	1.32649	9.461
				53	WT				5.72961	1.16067	5.489
					HT				8.69754	1.57389	10.887
				54	WT				9.59931	2.09955	10.261
					HT				5.87977	1.4572	4.348
				55	WT				8.25946	1.95368	6.988
					HT				2.41823	1.19148	1.017
				56	WT				3.49915	1.2125	1.001
					HT				4.87885	2.06458	0.618
				57	WT				1.18985	0.56431	0.082
					HT				1.91839	0.614999	0.715
				58	WT				3.35531	0.916925	2.437
					HT				2.39539	0.784706	1.773
				59	WT				2.61431	0.720839	1.757
					HT				2.26362	0.754623	0.974
				60	WT				3.144	0.644961	3.158
					HT				3.67077	0.885144	1.754
				61	WT				9.29339	1.33794	10.243
					HT				16.1427	1.7409	15.028
				62	WT				17.0117	1.5941	16.428
					HT				17.9077	1.84015	15.517
				63	WT				16.8763	1.9868	16.204
					HT				8.98846	2.33455	6.66
				64	WT				9.10985	1.84131	8.411
					HT				9.72192	2.45495	5.953
				65	WT				6.43	1.35293	6.266
					HT				9.70869	1.50945	10.819
				66	WT				10.7972	2.29413	11.161
					HT				4.37777	0.914933	4.527
				67	WT				5.26669	1.25674	3.836
					HT				2.78308	1.38983	0.173
				68	WT				3.48023	1.02494	2.894
					HT				3.28239	1.0905	2.339
				69	WT				1.81385	0.594419	0.999
					HT				3.006	1.11467	1.356
				70	WT				1.855	0.625332	0.234
					HT				1.44585	0.62626	0.175
				71	WT				3.27739	0.675451	3.078
					HT				1.80292	0.652213	0.731
				72	WT				3.24354	0.837112	2.034
					HT				4.55039	0.890737	5.439
				73	WT				11.9169	1.53743	13.281
					HT				14.0785	1.53834	13.768
				74	WT				13.3949	2.1253	12.318
					HT				14.1142	1.66755	14.951
				75	WT				13.7505	1.90741	10.763
					HT				8.73446	1.54164	5.286
				76	WT				8.889	2.40049	6.962
					HT				9.851	2.20787	8.972
				77	WT				7.63839	1.16248	6.335
					HT				8.60877	1.93246	6.703
				78	WT				8.22154	1.50272	9.484
					HT				4.77177	1.1663	4.23
				79	WT				5.26046	1.57872	3.37
					HT				3.45115	1.11203	1.921
				80	WT				1.61054	0.584578	0.417
					HT				3.34108	0.935879	2.026
				81	WT				3.28077	1.18806	2.228
					HT				2.47485	1.0186	0.319
				82	WT				2.61	0.709476	3.785
					HT				1.67623	0.599675	0.028
				83	WT				5.02461	0.990174	3.631
					HT				2.27377	0.848306	1.085
				84	WT				4.56792	0.860472	3.818
					HT				2.94185	1.02337	1.289
				85	WT				11.4287	1.33195	10.925
					HT				14.0587	1.28502	14.924
				86	WT				13.4555	1.4876	11.724
					HT				15.9003	2.28349	14.638
				87	WT				12.0488	1.88824	10.73
					HT				10.1135	1.88279	12.095
				88	WT				10.7778	1.94956	9.746
					HT				8.864	1.74002	7.414
				89	WT				8.04561	1.71816	8.803
					HT				7.45777	2.06176	6.127
				90	WT				8.334	1.30989	8.178
					HT				6.89492	2.0905	5.18
				91	WT				3.76931	0.929547	2.422
					HT				2.31608	1.37914	0.063
				92	WT				4.20723	1.72528	1.261
					HT				3.416	1.53837	0.37
				93	WT				0.87	0.483596	0.029
					HT				2.95139	0.998805	1.353
				94	WT				1.82792	0.777442	0.04
					HT				2.61115	0.698671	2.408
				95	WT				4.57469	0.987359	3.441
					HT				2.02331	0.642046	0.816
				96	WT				4.031	0.511043	3.471
					HT				3.56785	0.793102	3.184
	B		Total distance moved (m)	WT		2-3 months	WT = 13 HT = 13	Male	609.173	34.6713	609.672	Student's t-test	t(24) = 1.3768	Two-tailed	P = 0.1813 ; ns
				HT					706.259	61.4002	723.736
	C	Open field test	Distance moved (m)	10	WT	2-3 months	WT = 13 HT = 13	Male	31.6521	1.3451	30.4152	Repeated measures of two-way ANOVA	Interaction F(5,120) = 0.75, P = 0.5880 ; ns Time F(5,120) = 130.99, P < 0.0001 ; *** Genotype F(1,24) = 0.12, P = 0.7350 ; ns
					HT				33.3511	1.7972	31.3649
				20	WT				23.5156	1.3763	22.1181
					HT				22.8061	1.1121	24.0352
				30	WT				19.7041	1.8047	18.8166
					HT				21.1257	1.3702	21.1359
				40	WT				18.6372	1.8074	17.3857
					HT				19.5178	1.3397	18.0491
				50	WT				16.4405	1.8568	15.6153
					HT				17.6921	1.8971	17.7172
				60	WT				13.4766	2.0984	11.6427
					HT				13.1309	1.3447	14.831
	D		Total distance moved (m)	WT					123.426	9.3493	117.621	Student's t-test	t(24) = 0.3425	Two-tailed	P = 0.7350 ; ns
				HT					127.624	7.926	122.104
	E		Time in center (min)	WT					4.6248	0.534	5.2165	Mann-Whitney U-test	U = 73.00	Two-tailed	P = 0.5727 ; ns
				HT					4.7649	0.8157	4.6629
	F	Elevated plus maze	Time on open arm (s)	WT		2-3 months	WT = 13 HT = 13	Male	42.573	5.2332	35.7673	Welch's t-test	t(18) = 1.5177	Two-tailed	P = 0.1461 ; ns
				HT					59.3532	9.7397	60.3203
	G	Light/dark test	Time in light box (s)	WT		2-3 months	WT = 13 HT = 12	Male	59.042	6.9176	52.2861	Student's t-test	t(23) = 2.9301	Two-tailed	P = 0.0075 ; **
				HT					88.6831	7.397	81.5571
5	A	3-chamber social interaction test	Sniffing time (S1 vs O) (s)	WT	S1	2-3 months	WT = 10 HT = 13	Male	157.582	13.3936	153.286	Welch's t-test	t(12) = 8.0448	Two-tailed	P < 0.0001 ; ***
					O				41.8658	5.245	46.2425
				HT	S1				148.529	15.7063	156.944	Welch's t-test	t(14) = 6.9263	Two-tailed	P < 0.0001 ; ***
					O				35.5669	4.3932	32.631
			Sniffing time (S1 vs S2) (s)	WT	S1				67.5182	10.5464	58.0857	Mann-Whitney U-test	U = 36.00	Two-tailed	P = 0.3150 ; ns
					S2				89.7774	15.1043	87.0152
				HT	S1				79.223	10.353	76.8753	Student's t-test	t(24) = 0.3277	Two-tailed	P = 0.7460 ; ns
					S2				84.2074	11.1451	82.676
	B	Courtship adult ultrasonic vocalization	Number of USV call	WT		2-3 months	WT = 12 HT = 12	Male	704.5	139.629	841.5	Student's t-test	t(22) = 1.800	Two-tailed	P = 0.0808 ; ns
				HT					802.214	92.6167	815
			Mean duration of each call (ms)	WT					0.0162	0.0028	0.0197	Student's t-test	t(23) = 2.1258	Two-tailed	P = 0.0445 ; *
				HT					0.0233	0.0018	0.0244
	C	Repetitive behaviors	Time spent in self-grooming (s)	WT		2-3 months	WT = 12 HT = 13	Male	15.5892	2.7806	15.8	Student's t-test	t(23) = 2.689	Two-tailed	P = 0.0131 ; *
				HT					27.1985	3.2566	25.14
	D		Time spent in digging (s)	WT		2-3 months			69.5992	9.3919	58.495	Welch's t-test	t(17) = 2.1662	Two-tailed	P = 0.0452 ; *
				HT					46.7177	4.8342	44.07
	E	Laboras	Self-grooming duration (s)	1	WT	2-3 months	WT = 13 HT = 13	Male	411.807	52.0133	393.39	Repeated measures of two-way ANOVA	Interaction F(95, 2280) = 0.8476, P = 0.8515 ; ns Time F(95, 2280) = 11.75, P < 0.0001 ; *** Genotype F(1,24) = 0.7071, P = 0.4087 ; ns
					HT				569.176	59.1184	489.9
				2	WT				469.998	86.7988	388.3
					HT				472.224	87.286	377.93
				3	WT				526.251	98.4599	365.45
					HT				464.203	69.495	508.86
				4	WT				420.13	52.1201	374.54
					HT				468.771	68.9892	424.41
				5	WT				443.206	90.491	537.53
					HT				515.103	73.0477	450.68
				6	WT				461.712	67.0508	381.05
					HT				508.994	115.044	488.75
				7	WT				361.688	94.0529	347.24
					HT				193.707	54.8246	152.82
				8	WT				275.968	76.8757	242.1
					HT				196.799	62.1655	110.54
				9	WT				273.524	75.1402	202.08
					HT				162.496	50.4169	99.98
				10	WT				235.983	78.3314	107.62
					HT				331.943	56.2948	258.31
				11	WT				207.346	53.6389	185.18
					HT				283.696	67.9543	213.15
				12	WT				255.979	73.9142	155.54
					HT				237.835	41.8238	197.86
				13	WT				631.011	70.5143	566.74
					HT				446.849	66.2537	370.39
				14	WT				375.236	53.3574	275.07
					HT				402.995	55.5848	316.39
				15	WT				564.761	68.0001	453.88
					HT				518.699	72.9497	501.32
				16	WT				508.487	52.2131	421.43
					HT				368.635	47.9399	379.65
				17	WT				446.025	57.0752	334.88
					HT				475.797	69.5527	415.34
				18	WT				385.254	82.1619	396.78
					HT				529.288	105.627	461.23
				19	WT				257.557	79.7428	174.64
					HT				198.225	50.7526	158.39
				20	WT				326.44	88.1287	207.47
					HT				169.027	48.9747	120.9
				21	WT				240.47	86.8196	164.94
					HT				197.768	65.6619	96.1
				22	WT				286.241	109.441	130.94
					HT				219.035	51.2497	165.55
				23	WT				248.536	77.8793	99.14
					HT				217.261	63.7066	93.37
				24	WT				285.909	68.9192	284.37
					HT				300.867	43.8952	283.46
				25	WT				726.158	51.6009	755.98
					HT				522.491	63.1058	485.3
				26	WT				610.015	67.8033	580.32
					HT				444.893	69.1629	370.73
				27	WT				548.415	49.62	551.82
					HT				414.711	52.2568	409.14
				28	WT				417.492	63.6148	495.33
					HT				470.578	72.2457	419.3
				29	WT				433.703	42.3029	400.41
					HT				509.377	66.2141	512.53
				30	WT				452.393	55.3075	436.56
					HT				622.076	125.966	578.04
				31	WT				189.472	37.593	194.65
					HT				231.245	77.9344	137.73
				32	WT				310.514	101.927	173.32
					HT				187.106	51.4371	128.73
				33	WT				196.444	41.4473	155.44
					HT				260.23	81.1885	114.94
				34	WT				209.617	54.3016	184.11
					HT				295.209	97.5502	237.22
				35	WT				531.028	80.0406	456.7
					HT				229.039	58.9736	196.53
				36	WT				452.805	94.3628	351.97
					HT				416.402	51.78	367.26
				37	WT				926.74	92.2874	828.81
					HT				723.404	99.1413	661.03
				38	WT				648.708	57.6079	626.88
					HT				629.161	92.4256	551.42
				39	WT				708.928	64.1525	646.66
					HT				576.212	63.853	515.84
				40	WT				727.435	94.9517	708.78
					HT				522.403	59.188	483.61
				41	WT				523.15	80.5852	494.75
					HT				456.836	55.2587	441.49
				42	WT				505.282	80.7997	383.59
					HT				571.615	72.7716	543.64
				43	WT				274.692	55.5241	255.2
					HT				234.462	81.4889	208.84
				44	WT				281.298	60.5854	300.32
					HT				149.1	49.8888	64.2
				45	WT				179.057	33.1748	206.33
					HT				170.795	77.0518	16.75
				46	WT				188.123	39.14	203.13
					HT				192.481	40.2319	197.46
				47	WT				345.833	78.8922	276.95
					HT				276.04	51.6326	238.6
				48	WT				309.699	44.874	313.91
					HT				447.986	64.438	399.83
				49	WT				417.896	66.1682	283.07
					HT				549.035	67.255	618.61
				50	WT				440.959	88.1025	324.61
					HT				508.048	90.7464	451.63
				51	WT				492.412	93.3236	430.98
					HT				422.09	73.3568	346.96
				52	WT				712.661	85.7919	648.86
					HT				592.486	82.8163	520.95
				53	WT				636.13	147.092	487.44
					HT				561.779	114.363	409.23
				54	WT				634.916	94.2238	563.04
					HT				521.369	112.181	425.05
				55	WT				408.987	76.8614	395.32
					HT				182.896	66.8585	114.92
				56	WT				332.416	88.5224	164.07
					HT				257.769	67.2019	245.65
				57	WT				215.882	65.7647	44.16
					HT				183.929	60.5614	81.14
				58	WT				330.656	65.797	259
					HT				378.053	74.6506	398.08
				59	WT				302.954	73.1365	242.44
					HT				275.405	77.7239	200.23
				60	WT				271.085	63.8193	238.41
					HT				409.698	45.5869	393.66
				61	WT				692.228	83.0861	669.4
					HT				506.865	74.5924	450.15
				62	WT				460.941	83.0597	392.48
					HT				391.832	70.5387	393.22
				63	WT				466.736	73.8256	345.82
					HT				693.095	95.2289	754.84
				64	WT				527.386	48.7632	488.97
					HT				429.184	91.0266	407.47
				65	WT				462.042	73.2224	367.69
					HT				451.72	91.6422	374.45
				66	WT				500.601	93.4202	446.48
					HT				522.364	72.9573	460.4
				67	WT				364.019	97.7851	226.67
					HT				290.674	96.4743	260.23
				68	WT				287.259	92.1752	159.55
					HT				282.276	60.6149	301.35
				69	WT				223.436	60.575	191.81
					HT				325.668	92.0837	225.4
				70	WT				303.461	91.5611	44.34
					HT				228.007	67.9935	107.44
				71	WT				370.978	66.869	421.99
					HT				257.295	62.2674	171.88
				72	WT				447.699	59.4083	452.11
					HT				329.444	49.313	285.04
				73	WT				704.162	77.0392	660.65
					HT				601.462	113.727	530.91
				74	WT				557.173	62.7141	484.06
					HT				520.699	64.4359	500.03
				75	WT				602.429	82.0785	545.79
					HT				528.964	73.7271	459.56
				76	WT				437.965	81.1501	430.46
					HT				426.103	70.9167	370.12
				77	WT				583.847	87.3032	595.04
					HT				469.682	85.4713	382.6
				78	WT				618.491	95.9175	523.8
					HT				623.741	112.955	544.61
				79	WT				294.759	85.1644	245.1
					HT				399.268	93.5482	314.78
				80	WT				135.79	30.8047	109.6
					HT				341.754	70.2871	359.22
				81	WT				250.316	65.7302	266.01
					HT				274.929	71.3786	184.99
				82	WT				274.924	61.1153	182.79
					HT				258.897	71.0154	232.02
				83	WT				608.305	67.1021	542.07
					HT				364.834	112.68	262.19
				84	WT				662.828	83.4402	615.49
					HT				511.744	83.1596	424.49
				85	WT				822.266	89.7013	834.39
					HT				773.589	112.404	664.15
				86	WT				690.565	77.9886	675.22
					HT				539.496	81.0367	452.19
				87	WT				761.43	98.4869	617.07
					HT				641.438	72.4199	591.47
				88	WT				623.175	90.192	546.21
					HT				517.078	77.3662	511.73
				89	WT				499.699	96.8004	446.68
					HT				420.412	70.2103	452.06
				90	WT				577.427	89.4501	532.2
					HT				507.895	113.271	225.74
				91	WT				344.902	82.8912	276.17
					HT				182.151	68.3017	39.43
				92	WT				339.748	83.4068	229.91
					HT				237.988	68.6846	164.9
				93	WT				97.3562	34.0308	47.46
					HT				293.318	57.5236	251.15
				94	WT				233.856	81.7678	32.99
					HT				289.8	58.8024	295.5
				95	WT				563.424	60.2748	490.06
					HT				266.882	58.281	251.45
				96	WT				548.61	77.0779	403.16
					HT				563.367	83.0271	501.83
	F		Self-grooming duration (s) (First 10 min)	WT		2-3 months	WT = 13 HT = 11	Male	17.7092	2.4016	14.87	Mann-Whitney U-test	U = 44.00	Two-tailed	P = 0.1174 ; ns
				HT					32.9491	7.1057	23.3
	G		Self-grooming duration (s) (First 1 hr)	WT		2-3 months	WT = 13 HT = 13	Male	411.807	52.0133	393.39	Student's t-test	t(24) = 0.0723	Two-tailed	P = 0.9429 ; ns
				HT					417.896	66.1682	283.07
	I		Self-grooming duration (s) (First 12 hr)	WT					5731.6	588.8	4958.5	Mann-Whitney U-test	U = 73.00	Two-tailed	P = 0.5727 ; ns
				HT					6489.8	745	5187.2
	J		Self-grooming duration (s) (Light-off and Light-on)	Light-off	WT				2507.7	230.3	2224.2	Mann-Whitney U-test	U = 79.00	Two-tailed	P = 0.7976 ; ns
					HT				2664.4	263.2	2330.8
				Light-on	WT				1252.3	146.5	1107.7	Mann-Whitney U-test	U = 47.00	Two-tailed	P = 0.0578 ; ns
					HT				1560	164.1	1287.2
6	A	Laboras	Distance moved (m)	1	WT	2-4 months	WT = 13 Q321R = 14	Male	28.54	3.66611	31.18	Repeated measures of two-way ANOVA	Interaction F(95, 2375) = 1.678, P < 0.0001 ; *** Time F(95, 2375) = 29.34, P < 0.0001 ; *** Genotype F(1,25) = 0.006660, P = 0.9356 ; ns
					Q321R				24.2	2.22048	26.161
				2	WT				16.48	2.09628	14.411
					Q321R				14.77	1.60492	14.901
				3	WT				19.16	1.71379	20.848
					Q321R				15	1.69853	13.0745
				4	WT				19.35	1.42823	19.125
					Q321R				14.46	1.05137	16.0405
				5	WT				18.05	1.54848	17.653
					Q321R				14.4	1.17011	12.433
				6	WT				14.63	1.80725	16.2
					Q321R				9.692	1.48547	10.4195
				7	WT				10.05	1.68504	9.304
					Q321R				6.643	1.04759	5.838
				8	WT				8.415	1.32335	8.378
					Q321R				6.104	1.17481	5.0715
				9	WT				6.989	1.66021	6.575
					Q321R				6.182	1.35273	4.9795
				10	WT				9.243	1.35089	10.349
					Q321R				8.011	1.40847	7.207
				11	WT				8.07	1.84972	5.97
					Q321R				4.552	1.2852	3.1815
				12	WT				8.001	1.75702	9.287
					Q321R				6.916	2.13225	3.206
				13	WT				5.071	1.4869	2.595
					Q321R				5.411	1.67811	2.952
				14	WT				2.735	0.930277	1.138
					Q321R				2.59	1.21783	0.4255
				15	WT				2.816	0.922407	1.298
					Q321R				3.733	1.17062	2.2135
				16	WT				1.705	0.733666	0
					Q321R				2.897	0.990444	0.9415
				17	WT				2.071	0.718003	0.746
					Q321R				1.423	0.52149	0.038
				18	WT				0.8292	0.428634	0.093
					Q321R				2.432	0.736989	0.9215
				19	WT				1.788	0.461396	2.048
					Q321R				2.233	0.912907	0.1515
				20	WT				1.302	0.434725	1.043
					Q321R				2.068	0.653892	1.211
				21	WT				1.214	0.601641	0.063
					Q321R				3.269	0.762868	2.348
				22	WT				2.645	0.660519	2.513
					Q321R				2.037	1.05051	0.7815
				23	WT				0.7687	0.314773	0.335
					Q321R				2.716	0.918643	1.3435
				24	WT				1.446	0.532366	0.727
					Q321R				5.349	1.09551	4.926
				25	WT				8.867	1.15286	8.801
					Q321R				7.881	1.40756	7.4075
				26	WT				15.77	1.17297	15.948
					Q321R				14.27	1.52235	14.6285
				27	WT				20.34	1.72421	20.272
					Q321R				13.8	1.35674	13.744
				28	WT				15.31	1.64283	16.181
					Q321R				13.86	1.27452	14.005
				29	WT				11.2	1.55062	11.106
					Q321R				8.187	1.45784	6.2195
				30	WT				9.188	1.88195	7.827
					Q321R				7.727	1.52209	6.3075
				31	WT				8.252	1.41427	8.345
					Q321R				7.876	2.05614	3.9895
				32	WT				6.175	1.18928	5.549
					Q321R				6.772	1.37379	4.687
				33	WT				7.562	1.0606	8.75
					Q321R				9.719	1.92609	7.8515
				34	WT				9.687	1.51722	9.219
					Q321R				7.608	1.64642	6.799
				35	WT				6.687	1.53619	5.959
					Q321R				5.817	1.53933	3.8935
				36	WT				7.629	1.08706	7.904
					Q321R				5.469	1.62969	3.3175
				37	WT				4.291	1.3251	2.408
					Q321R				2.711	0.615396	2.5225
				38	WT				2.676	1.11469	1.204
					Q321R				3.745	1.59513	0.478
				39	WT				3.425	0.73556	2.781
					Q321R				1.468	0.665545	0.211
				40	WT				0.9141	0.369997	0.126
					Q321R				3.339	1.05242	2.41
				41	WT				1.779	0.502086	1.192
					Q321R				2.475	1.16737	0
				42	WT				1.424	0.459027	0.928
					Q321R				2.554	0.821763	1.2265
				43	WT				0.8782	0.464851	0
					Q321R				1.293	0.497183	0.362
				44	WT				1.699	0.596304	0.86
					Q321R				2.971	1.11953	1.2355
				45	WT				2.153	0.64911	2.464
					Q321R				2.503	0.878905	0.577
				46	WT				2.137	0.898966	0.438
					Q321R				2.973	1.12949	1.1295
				47	WT				1.856	0.553984	0.659
					Q321R				2.97	0.984567	2.1425
				48	WT				1.831	0.392213	1.516
					Q321R				4.3	0.835526	3.36
				49	WT				8.662	1.0575	8.841
					Q321R				10.71	1.14134	9.2565
				50	WT				14.4	1.23333	15.084
					Q321R				11.65	1.37919	11.667
				51	WT				12.38	1.18547	11.419
					Q321R				15.37	1.56176	13.626
				52	WT				11.6	1.42473	11.25
					Q321R				13.18	1.91946	12.3305
				53	WT				8.93	0.836892	9.599
					Q321R				10.68	1.91764	9.2485
				54	WT				7.899	1.51155	5.607
					Q321R				6.671	1.67469	4.087
				55	WT				7.906	1.59496	9.123
					Q321R				7.224	1.73624	4.5235
				56	WT				5.764	0.902754	4.244
					Q321R				9.611	2.34188	5.698
				57	WT				8.568	1.2358	9.052
					Q321R				5.922	1.32089	4.9605
				58	WT				7.459	1.5291	5.497
					Q321R				7.521	1.60403	6.2495
				59	WT				7.009	1.17132	7.805
					Q321R				4.171	0.728717	4.0825
				60	WT				5.86	1.18414	3.822
					Q321R				5.709	1.43321	3.876
				61	WT				1.724	0.522847	0.621
					Q321R				3.83	1.15979	3.065
				62	WT				2.594	0.871195	1.399
					Q321R				2.133	0.83179	0
				63	WT				2.733	1.08162	1.393
					Q321R				3.824	0.982689	3.6225
				64	WT				1.248	0.548578	0.293
					Q321R				3.319	1.04653	1.945
				65	WT				1.114	0.560196	0.114
					Q321R				0.4722	0.223934	0
				66	WT				1.807	0.846192	0.154
					Q321R				1.397	0.442993	0.9495
				67	WT				1.167	0.390306	0.598
					Q321R				3.288	0.962879	2.0055
				68	WT				1.665	0.52151	1.073
					Q321R				0.8788	0.397494	0.019
				69	WT				3.06	0.910731	2.018
					Q321R				4.811	0.677051	4.472
				70	WT				1.176	0.363004	0.815
					Q321R				3.218	0.781273	3.8435
				71	WT				3.296	0.735982	2.636
					Q321R				3.274	0.634705	3.5165
				72	WT				1.798	0.525545	1.256
					Q321R				3.894	0.988297	2.4855
				73	WT				9.512	1.07624	9.031
					Q321R				9.879	1.53856	11.254
				74	WT				11.74	1.00752	11.052
					Q321R				14.33	2.0011	15.909
				75	WT				9.658	1.27958	11.37
					Q321R				14.05	2.39943	14.6745
				76	WT				10.63	1.21331	11.728
					Q321R				16.03	2.25981	16.233
				77	WT				9.824	2.06309	9.507
					Q321R				9.255	1.99771	6.6005
				78	WT				9.469	1.70124	9.446
					Q321R				7.257	1.7752	5.483
				79	WT				7.734	1.66642	5.895
					Q321R				9.232	2.28971	9.0085
				80	WT				8.39	1.40474	7.032
					Q321R				8.332	1.71462	7.927
				81	WT				6.94	0.966696	5.862
					Q321R				10.04	2.27778	7.347
				82	WT				6.687	1.23376	4.809
					Q321R				3.559	0.957884	2.3095
				83	WT				10.34	1.51681	8.746
					Q321R				6.042	1.31926	4.573
				84	WT				6.868	1.35186	5.492
					Q321R				6.103	1.60452	3.949
				85	WT				3.481	0.985773	2.981
					Q321R				1.976	1.05282	0.0165
				86	WT				2.178	0.706467	0.783
					Q321R				4.803	2.21932	0.9915
				87	WT				2.678	0.648112	1.652
					Q321R				2.187	0.880226	0.3935
				88	WT				1.187	0.586151	0
					Q321R				2.93	1.19377	1.5425
				89	WT				1.442	0.554606	0.298
					Q321R				2.642	1.09691	0.8405
				90	WT				1.056	0.429944	0
					Q321R				3.037	1.20125	0.5105
				91	WT				1.844	0.511834	2.143
					Q321R				2.878	1.22823	0.1665
				92	WT				1.579	0.465383	1.333
					Q321R				2.295	0.812107	0.7315
				93	WT				3.46	0.942073	2.398
					Q321R				6.818	2.01693	3.311
				94	WT				2.13	0.748165	1.339
					Q321R				4.807	1.19067	3.8845
				95	WT				3.681	1.15697	3.376
					Q321R				6.755	1.37969	5.8365
				96	WT				3.758	1.26775	2.712
					Q321R				6.191	1.51643	5.0055
	B		Total distance moved (m)	WT					609.173	34.6713	609.672	Student's t-test	t(25) = 0.0816	Two-tailed	P = 0.9356 ; ns
				Q321R					613.55	40.4135	631.96
	C	Open field test	Distance moved (m)	10	WT	2 months	WT = 13 Q321R = 14	Male	31.65	1.34514	30.4152	Repeated measures of two-way ANOVA	Interaction F(5,125) = 1.430, P = 0.2180 ; ns Time F(5,125) = 111.6, P < 0.0001 ; *** Genotype F(1,25) = 0.7020, P = 0.4101 ; ns
					Q321R				36.2	2.63808	35.0538
				20	WT				23.52	1.37633	22.1181
					Q321R				25.65	1.52705	26.363
				30	WT				19.7	1.80475	18.8166
					Q321R				22.02	1.37532	21.8752
				40	WT				18.64	1.80743	17.3857
					Q321R				19.08	1.36563	19.514
				50	WT				16.44	1.85677	15.6153
					Q321R				17.21	1.51502	15.8133
				60	WT				13.48	2.09836	11.6427
					Q321R				13.78	1.38042	12.4223
	D		Total distance moved (m)	WT					123.426	9.3493	117.621	Student's t-test	t(25) = 0.8378	Two-tailed	P = 0.4101 ; ns
				Q321R					133.935	8.4113	132.587
	E		Time in center (min)	WT					4.6248	0.534	5.2165	Student's t-test	t(25) = 0.2617	Two-tailed	P = 0.7957 ; ns
				Q321R					4.7952	0.3846	4.7016
	F	Elevated plus maze	Time on open arm (s)	WT		2 months	WT = 13 Q321R = 14	Male	42.573	5.2332	35.7673	Mann-Whitney U-test	U = 44	Two-tailed	P = 0.024 ; *
				Q321R					77.2504	13.6737	69.8219
	G	Light/dark test	Time in light box (s)	WT		2 months	WT = 13 Q321R = 14	Male	59.042	6.9176	52.2861	Welch's t-test	t(14) = 2.4361	Two-tailed	P = 0.0281 ; *
				Q321R					126.391	26.7669	94.8214
7	A	3-chamber social interaction test	Sniffing time (S1 vs O) (s)	WT	S1	3 months	WT = 10 Q321R = 14	Male	157.582	13.3936	153.286	Welch's t-test	t(12) = 8.0448	Two-tailed	P < 0.0001 ; ***
					O				41.8658	5.245	46.2425
				Q321R	S1				146.372	12.6796	150.739	Welch's t-test	t(16) = 7.8295	Two-tailed	P < 0.0001 ; ***
					O				37.0089	5.8597	32.8989
			Sniffing time (S1 vs S2) (s)	WT	S1				67.5182	10.5464	58.0857	Student's t-test	t(21) = 0.6909	Two-tailed	P = 0.4972 ; ns
					S2				77.3516	9.4068	74.9333
				Q321R	S1				73.945	10.5763	85.2075	Student's t-test	t(26) = 1.4759	Two-tailed	P = 0.152 ; ns
					S2				96.9852	11.4829	94.2214
	B	Direct social interaction test	Direct interaction time (s)	WT		3 months	WT = 10 pairs Q321R = 13 pairs	Male	86.025	7.3187	84.635	Student's t-test	t(21) = 0.531	Two-tailed	P = 0.601 ; ns
				Q321R					92.2115	8.5066	94.66
	C	Courtship adult ultrasonic vocalization	Number of USV call	WT		4 months	WT = 12 Q321R = 14	Male	704.5	139.629	841.5	Student's t-test	t(24) = 0.5984	Two-tailed	P = 0.5552 ; ns
				Q321R					802.214	92.6167	815
			Mean duration of each call (ms)	WT					0.0162	0.0028	0.0197	Student's t-test	t(25) = 1.9824	Two-tailed	P = 0.0585 ; ns
				Q321R					0.0228	0.002	0.0226
	D	Repetitive behaviors	Time spent in self-grooming (s)	WT		2-3 months	WT = 12 Q321R = 13	Male	15.5892	2.7806	15.8	Student's t-test	t(23) = 4.0925	Two-tailed	P = 0.0004 ; ***
				Q321R					30.17	2.2662	29.34
	E		Time spent in digging (s)	WT		2-3 months			68.8431	8.6723	59.77	Welch's t-test	t(17) = 2.8026	Two-tailed	P = 0.0122 ; *
				Q321R					42.0343	4.0363	44.57
	F	Laboras	Self-grooming duration (s)	1	WT	2-4 months	WT = 13 Q321R = 14	Male	411.8	52.0133	393.39	Repeated measures of two-way ANOVA	Interaction F(95,2375) = 1.202, P = 0.0929 ; ns Time F(95,2375) = 10.08, P < 0.0001 ; *** Genotype F(1,25) = 0.0009666, P = 0.9754 ; ns
					Q321R				457.2	64.5959	398.205
				2	WT				569.2	59.1184	489.9
					Q321R				526	41.2683	525.235
				3	WT				470	86.7988	388.3
					Q321R				465.1	56.5222	420.57
				4	WT				472.2	87.286	377.93
					Q321R				456.1	66.0549	388.6
				5	WT				526.3	98.4599	365.45
					Q321R				463.5	64.2886	448.925
				6	WT				464.2	69.495	508.86
					Q321R				463.6	96.3559	343.315
				7	WT				420.1	52.1201	374.54
					Q321R				552.3	110.394	447.955
				8	WT				468.8	68.9892	424.41
					Q321R				435.1	108.28	278.515
				9	WT				443.2	90.491	537.53
					Q321R				564	88.823	587.965
				10	WT				515.1	73.0477	450.68
					Q321R				501.9	76.6481	386.33
				11	WT				461.7	67.0508	381.05
					Q321R				482.8	62.1711	416.56
				12	WT				509	115.044	488.75
					Q321R				377.8	73.292	202.355
				13	WT				361.7	94.0529	347.24
					Q321R				311.4	58.7927	300.63
				14	WT				193.7	54.8246	152.82
					Q321R				353	103.923	217.785
				15	WT				276	76.8757	242.1
					Q321R				240.8	67.8973	171.705
				16	WT				196.8	62.1655	110.54
					Q321R				347	118.047	120.78
				17	WT				273.5	75.1402	202.08
					Q321R				153.9	47.4544	97.665
				18	WT				162.5	50.4169	99.98
					Q321R				302	67.2447	312.57
				19	WT				236	78.3314	107.62
					Q321R				237.2	64.4793	162.48
				20	WT				331.9	56.2948	258.31
					Q321R				221.4	55.0339	168.68
				21	WT				207.3	53.6389	185.18
					Q321R				246.2	55.4979	169.465
				22	WT				283.7	67.9543	213.15
					Q321R				242.8	59.0324	190.645
				23	WT				256	73.9142	155.54
					Q321R				271.4	35.8761	240.925
				24	WT				237.8	41.8238	197.86
					Q321R				320	60.9534	309.475
				25	WT				631	70.5143	566.74
					Q321R				562.4	66.9806	542.56
				26	WT				446.8	66.2537	370.39
					Q321R				372.8	35.8142	383.64
				27	WT				375.2	53.3574	275.07
					Q321R				444.9	59.9306	344.1
				28	WT				403	55.5848	316.39
					Q321R				508.9	77.8074	414.245
				29	WT				564.8	68.0001	453.88
					Q321R				492.8	89.3155	401.73
				30	WT				518.7	72.9497	501.32
					Q321R				421.4	72.4146	350.135
				31	WT				508.5	52.2131	421.43
					Q321R				434.1	82.6344	325.715
				32	WT				368.6	47.9399	379.65
					Q321R				518.9	56.5815	511.315
				33	WT				446	57.0752	334.88
					Q321R				514.4	90.6519	484.455
				34	WT				475.8	69.5527	415.34
					Q321R				419.2	68.2508	337.225
				35	WT				385.3	82.1619	396.78
					Q321R				369.4	57.7347	269.91
				36	WT				529.3	105.627	461.23
					Q321R				373.9	64.7942	301.095
				37	WT				257.6	79.7428	174.64
					Q321R				331.8	80.9027	280.875
				38	WT				198.2	50.7526	158.39
					Q321R				307.5	71.8787	237.835
				39	WT				326.4	88.1287	207.47
					Q321R				297.7	71.7081	235.255
				40	WT				169	48.9747	120.9
					Q321R				330	80.8501	338.26
				41	WT				240.5	86.8196	164.94
					Q321R				193	58.9968	92.45
				42	WT				197.8	65.6619	96.1
					Q321R				280.2	71.6294	207.045
				43	WT				286.2	109.441	130.94
					Q321R				226.3	63.3694	244.41
				44	WT				219	51.2497	165.55
					Q321R				354.6	73.6252	414.99
				45	WT				248.5	77.8793	99.14
					Q321R				257.5	77.8691	160.68
				46	WT				217.3	63.7066	93.37
					Q321R				281.2	56.3444	226.3
				47	WT				285.9	68.9192	284.37
					Q321R				329.8	44.1824	274.065
				48	WT				300.9	43.8952	283.46
					Q321R				395.4	42.4345	364.045
				49	WT				726.2	51.6009	755.98
					Q321R				610	65.3898	624.245
				50	WT				522.5	63.1058	485.3
					Q321R				537.4	53.7401	559.13
				51	WT				610	67.8033	580.32
					Q321R				417.6	51.7008	389.64
				52	WT				444.9	69.1629	370.73
					Q321R				500.8	72.055	484.56
				53	WT				548.4	49.62	551.82
					Q321R				463.2	77.5821	381.63
				54	WT				414.7	52.2568	409.14
					Q321R				358.8	50.9523	343.2
				55	WT				417.5	63.6148	495.33
					Q321R				408.4	56.4237	365.44
				56	WT				470.6	72.2457	419.3
					Q321R				458.6	55.6481	495.1
				57	WT				433.7	42.3029	400.41
					Q321R				572.2	105.768	472.905
				58	WT				509.4	66.2141	512.53
					Q321R				499.6	70.2726	446.055
				59	WT				452.4	55.3075	436.56
					Q321R				484.2	67.3217	464.055
				60	WT				622.1	125.966	578.04
					Q321R				397.3	96.4911	243.095
				61	WT				189.5	37.593	194.65
					Q321R				282.1	69.3348	173.22
				62	WT				231.2	77.9344	137.73
					Q321R				229.9	74.7031	82.185
				63	WT				310.5	101.927	173.32
					Q321R				346.6	62.3642	248.145
				64	WT				187.1	51.4371	128.73
					Q321R				305.4	68.0576	281.285
				65	WT				196.4	41.4473	155.44
					Q321R				194.3	52.1923	160.03
				66	WT				260.2	81.1885	114.94
					Q321R				281.2	76.7739	194.51
				67	WT				209.6	54.3016	184.11
					Q321R				316	55.0262	356.625
				68	WT				295.2	97.5502	237.22
					Q321R				206.8	54.3634	141.98
				69	WT				531	80.0406	456.7
					Q321R				586.3	64.3381	630.615
				70	WT				229	58.9736	196.53
					Q321R				267.5	80.4859	189.48
				71	WT				452.8	94.3628	351.97
					Q321R				446.2	62.1534	432.74
				72	WT				416.4	51.78	367.26
					Q321R				561.4	71.6392	560.95
				73	WT				926.7	92.2874	828.81
					Q321R				692.9	86.4733	655.05
				74	WT				723.4	99.1413	661.03
					Q321R				536.1	68.0773	464.785
				75	WT				648.7	57.6079	626.88
					Q321R				511	76.224	446.915
				76	WT				629.2	92.4256	551.42
					Q321R				550.5	79.0402	544.535
				77	WT				708.9	64.1525	646.66
					Q321R				726.9	93.6549	722.2
				78	WT				576.2	63.853	515.84
					Q321R				493.9	74.1901	404.015
				79	WT				727.4	94.9517	708.78
					Q321R				475.5	83.916	466.345
				80	WT				522.4	59.188	483.61
					Q321R				512.3	85.6839	410.82
				81	WT				523.2	80.5852	494.75
					Q321R				595.4	116.263	518.935
				82	WT				456.8	55.2587	441.49
					Q321R				416.2	81.2752	307.35
				83	WT				505.3	80.7997	383.59
					Q321R				374.9	70.3796	378.455
				84	WT				571.6	72.7716	543.64
					Q321R				425.4	73.017	400.685
				85	WT				274.7	55.5241	255.2
					Q321R				172.8	49.6163	103.865
				86	WT				234.5	81.4889	208.84
					Q321R				255.2	66.8457	168.73
				87	WT				281.3	60.5854	300.32
					Q321R				258.2	89.7623	92.93
				88	WT				149.1	49.8888	64.2
					Q321R				273.6	77.9489	161.01
				89	WT				179.1	33.1748	206.33
					Q321R				207.6	66.3916	116.585
				90	WT				170.8	77.0518	16.75
					Q321R				167	50.4861	79.87
				91	WT				188.1	39.14	203.13
					Q321R				238.2	44.8172	275.06
				92	WT				192.5	40.2319	197.46
					Q321R				324.9	77.5602	333.06
				93	WT				345.8	78.8922	276.95
					Q321R				319.9	60.7126	242.575
				94	WT				276	51.6326	238.6
					Q321R				377	81.2748	361.125
				95	WT				309.7	44.874	313.91
					Q321R				360.2	53.9231	317.795
				96	WT				448	64.438	399.83
					Q321R				435.1	39.5215	413.475
	G		Self-grooming duration (s) (First 10 min)	WT			WT = 13 Q321R = 13		17.0745	2.4104	14.87	Mann-Whitney U-test	U = 63.00	Two-tailed	P = 0.2815 ; ns
				Q321R					22.0136	4.5505	16.84
	H		Self-grooming duration (s) (First 1 hr)	WT			WT = 13 Q321R = 14		411.807	52.0133	393.39	Student's t-test	t(25) = 0.5415	Two-tailed	P = 0.5929 ; ns
				Q321R					457.151	64.5959	398.205
	I		Self-grooming duration (s) (First 12 hr)	WT			WT = 13 Q321R = 14		5731.6	588.8	4958.5	Mann-Whitney U-test	U = 90	Two-tailed	P = 0.9806 ; ns
				Q321R					5745.2	734.6	5484.8
	J		Self-grooming duration (s) (Light-off and Light-on)	Light-off	WT		WT = 13 Q321R = 13		25077	2303	22242	Mann-Whitney U-test	U = 80	Two-tailed	P = 0.4119 ; ns
					Q321R				23198	2440	22804
				Light-on	WT				12523	1465	11077	Mann-Whitney U-test	U = 60	Two-tailed	P = 0.2184 ; ns
					Q321R				14246	1270	13038
8	A	Novel object recognition test	Discrimination index	WT		2-4 months	WT = 11 Q321R = 13	Male	62.4865	4.4752	62.975	Student's t-test	t(22) = 0.09200	Two-tailed	P = 0.9275 ; ns
				Q321R					66.1958	4.1705	68.4825
	B	Contextual fear conditioning test	Freezing (%)	0	WT	3-6 months	WT = 13 Q321R = 17	Male	1.58403	1.21357	0	Repeated measures of two-way ANOVA	Interaction F(13,364) = 0.4958, P = 0.9267 ; ns Time F(13,364) = 57.43, P < 0.0001 ; *** Genotype F(1,28) = 0.01220, P = 0.9128 ; ns
					Q321R				8.29025	2.59848	7.00277
				1	WT				30.9093	3.5404	29.0616
					Q321R				44.9472	4.65015	48.5995
				2	WT				60.9244	4.06701	65.6864
					Q321R				63.6408	3.26847	66.1724
				3	WT				61.4978	4.34059	63.1938
					Q321R				47.0662	3.83969	47.9723
				4	WT				43.4231	3.76566	39.6389
					Q321R				38.2244	4.4548	40.8334
				5	WT				29.5064	4.48454	25.8055
					Q321R				28.2799	4.14388	25.8611
				Day2	WT				22.8483	3.87535	20.5833
					Q321R				24.4744	2.07913	28.3334
				Day3	WT				0.579324	0.338895	0
					Q321R				11.3239	3.75113	3.78151
				Day4	WT				33.4981	5.79171	25.9103
					Q321R				47.7056	5.17786	47.8992
				Day5	WT				60.1746	4.11775	61.6947
					Q321R				62.0804	4.63062	67.6553
				Day6	WT				66.9636	3.98366	72.3111
					Q321R				47.5572	3.92101	44.4167
				Day7	WT				41.7108	3.00821	38.9444
					Q321R				30.2467	4.85811	28.3889
				Day8	WT				32.1127	4.11133	30.3333
					Q321R				24.8938	2.66612	24.4722
				Day9	WT				27.3807	2.91712	27
					Q321R				23.7565	3.49082	21.3333
	C	Hot plate test	Latency to first licking (s)	WT		6 months	WT = 17 Q321R = 20	Male	8.9196	0.5614	8.4667	Student's t-test	t(35) = 1.359	Two-tailed	P = 0.1828 ; ns
				Q321R					7.8483	0.548	8.1167
			Latency to fist jumping (s)	WT					48.9044	4.0913	44.6333	Mann-Whitney U-test	U = 104.5	Two-tailed	P = 0.3955 ; ns
				Q321R					45.0804	4.7787	43.0667
	D	von Frey test	Threshold (g)	WT		2 months	WT = 10 Q321R = 11	Male	0.144	0.0626	0.055	Mann-Whitney U-test	U = 51	Two-tailed	P = 0.8008 ; ns
				Q321R					0.1164	0.0339	0.07
9	A	Electroencephalogram	Normalized power (% of WT average) in frontal lobe	Delta	WT	3 months	WT = 10 Q321R = 10	Male	1	0.0387	0.9866	Student's t-test	t(18) = 2.2796	Two-tailed	P = 0.035 ; *
					Q321R				0.8592	0.0481	0.9166
				Theta	WT				1	0.0376	0.9703	Student's t-test	t(18) = 1.8029	Two-tailed	P = 0.0882 ; ns
					Q321R				1.0906	0.0334	1.0717
				Alpha	WT				1	0.0575	1.0453	Student's t-test	t(18) = 1.3332	Two-tailed	P = 0.1991 ; ns
					Q321R				1.1145	0.0638	1.1123
				Low Gamma	WT				1	0.0825	0.974	Student's t-test	t(18) = 1.4802	Two-tailed	P = 0.1561 ;ns
					Q321R				1.2162	0.1205	1.1884
				High Gamma	WT				1	0.1484	0.9847	Mann-Whitney U-test	U = 43	Two-tailed	P = 0.6232 ; ns
					Q321R				1.2301	0.1778	0.9383
	B		Normalized power (% of WT average) in parietal lobe	Delta	WT		WT = 9 Q321R = 10		1	0.0236	1.0165	Welch's t-test	t(12) = 2.1264	Two-tailed	P = 0.0539 ; ns
					Q321R				0.8792	0.0517	0.8795
				Theta	WT				1	0.025	1.0034	Student's t-test	t(17) = 1.1335	Two-tailed	P = 0.2727 ; ns
					Q321R				1.0518	0.037	1.059
				Alpha	WT				1	0.0268	0.9888	Student's t-test	t(17) = 2.1134	Two-tailed	P = 0.0497 ; *
					Q321R				1.0858	0.03	1.0967
				Low Gamma	WT				1	0.0682	0.9697	Student's t-test	t(17) = 1.3921	Two-tailed	P = 0.1818 ; ns
					Q321R				1.1327	0.0664	1.1128
				High Gamma	WT				1	0.2133	0.7718	Mann-Whitney U-test	U = 28	Two-tailed	P = 0.1823 ; ns
					Q321R				1.1422	0.1706	1.1135
10	A	PTZ-induced seizure susceptibility	Animals reaching stage 1 (%)	WT		3-4 months	WT = 10 Q321R = 13	Male	-	-	-	Log-rank test	Chi square = 7.999		P = 0.0047 ; **
				Q321R					-	-	-
	B		Latency to stage 1	WT					84.6	7.1975	78.5	Mann-Whitney U-test	U = 24	Two-tailed	P = 0.0119 : *
				Q321R					132.923	13.4171	107
	C		Animals reaching stage 2 (%)	WT					-	-	-	Log-rank test	Chi square = 1.732		P = 0.1881 ; ns
				Q321R					-	-	-
	D		Latency to stage 2	WT					207.4	64.7007	118	Mann-Whitney U-test	U = 37.5	Two-tailed	P = 0.094 ; ns
				Q321R					305.154	54.527	279
	E		Seizure susceptibility score	WT					0.0055	0.0006	0.0052	Student's t-test	t(21) = 3.0571	Two-tailed	P = 0.006 ; **
				Q321R					0.0032	0.0004	0.0029
	F		Average duration of each seizure stages (s)	stage 1	WT				122.8	64.4084	33	Mann-Whitney U-test	U = 46	Two-tailed	P = 0.2509 ; ns
					Q321R				172.231	50.7969	95
				stage 2	WT				593.4	126.989	505	Mann-Whitney U-test	U = 46	Two-tailed	P = 0.2512 ; ns
					Q321R				826.231	72.3064	919
				WT	stage 1				122.8	64.4084	33	One-way ANOVA	1 vs 2, P = 0.0016 ; ** 2 vs 3, P = 0.0341 ; * 3 vs 1, P > 0.999 ; ns
					stage 2				593.4	126.989	505
					stage 3				53.4	7.93473	44
				Q321R	stage 1				172.231	50.7969	95	One-way ANOVA	1 vs 2, P < 0.0001 ; *** 2 vs 3, P = 0.0086 ; ** 3 vs 1, P = 0.8813 ; ns
					stage 2				826.231	72.3064	919
					stage 3				60	0	60
	G		Final seizure stages (%)	WT					-	-	-	Chi-square test	Chi square = 7.401		P = 0.0247 ; *
				Q321R					-	-	-
Supplementary Figure 1	A	CA1 mEPSC	Frequency (Hz)	WT		P21-27	WT = 14 (4) Q321R = 15 (4)	Female	1.1357	0.2322	0.8417	Mann-Whitney U-test	U = 85.5	Two-tailed	P = 0.4069 ; ns
				Q321R					0.7817	0.1077	0.675
			Amplitude (pA)	WT					25.9863	2.1537	24.6927	Student's t-test	t(27) = 0.4664	Two-tailed	P = 0.6447 ; ns
				Q321R					24.6124	2.0152	25.7824
	B	CA1 mIPSC	Frequency (Hz)	WT		P22-26	WT = 12 (4) Q321R = 13 (4)	Female	14.9521	1.1662	14.4875	Student's t-test	t(23) = 2.1144	Two-tailed	P = 0.0455 ; *
				Q321R					17.9654	0.8472	18.3583
			Amplitude (pA)	WT					31.2303	1.0461	30.2727	Student's t-test	t(23) = 0.935	Two-tailed	P = 0.3595 ; ns
				Q321R					29.706	1.2325	29.1014
	C	Elevated plus maze	Time in open arms (s)	WT		3-5 months	WT = 9 Q321R = 12	Female	101.878	24.2049	83.3457	Mann-Whitney U-test	U = 52	Two-tailed	P = 0.9151 ; ns
				Q321R					106.181	19.6696	82.3246
	D	Light/dark test	Time in light box (s)	WT		3-5 months	WT = 9 Q321R = 12	Female	94.6181	19.5068	76.6946	Mann-Whitney U-test	U = 48	Two-tailed	P = 0.6959 ; ns
				Q321R					119.159	29.4873	109.187
	E	Repetitive behaviors	Time spent in self-grooming (s)	WT		3-5 months	WT = 9 Q321R = 11	Female	24.24	4.8565	22.96	Welch's t-test	t(9) = 2.1959	Two-tailed	P = 0.055 ; ns
				Q321R					13.1755	1.3424	13.13
	F		Time spent in digging (s)	WT					35.4344	5.4992	35.53	Student's t-test	t(18) = 0.1062	Two-tailed	P = 0.9166 ; ns
				Q321R					34.6673	4.7367	34.7
Supplementary Figure 2	A	Repetitive behaviors in 0 lux	Time spent in self-grooming (s)	WT		4-5 months	WT = 16 Q321R = 20	Male	32.3954	5.9857	24.495	Mann-Whitney U-test	U = 107	Two-tailed	P = 0.0947 ; ns
				Q321R					50.6107	8.0176	39.453
	B		Time spent in digging (s)	WT					50.6769	11.7046	32.1255	Mann-Whitney U-test	U = 132	Two-tailed	P = 0.3813 ; ns
				Q321R					54.9478	7.1298	58.1295
	C	Laboras for 10 mins	Self-grooming duration (s)	WT		4-5 months	WT = 9 Q321R = 8	Male	19.37	5.6735	19.77	Mann-Whitney U-test	U = 24.5	Two-tailed	P = 0.2869 ; ns
				Q321R					13.8238	8.0561	4.55
	D	Self-grooming in open field test	Self-grooming duration (s)	WT		2-3 months	WT = 13 Q321R = 14	Male	13.5092	2.4108	13.29	Student's t-test	t(25) = 1.1377	Two-tailed	P = 0.266 ; ns
				Q321R					17.0057	1.9399	16.065
Supplementary Figure 3	A	Electroencephalogram	Relative power (Delta) in frontal lobe	Left	WT	3 months	WT = 10 Q321R = 10	Male	0.4458	0.015	0.4479	Mann-Whitney U-test	U = 20	Two-tailed	P = 0.0257 ; *
					Q321R				0.3858	0.0206	0.4036
				Right	WT				0.4489	0.0208	0.4295	Student's t-test	t(18) = 2.117	Two-tailed	P = 0.0484 ; *
					Q321R				0.3833	0.023	0.4047
			Relative power (Theta) in frontal lobe	Left	WT				0.3687	0.0125	0.3642	Student's t-test	t(18) = 1.8825	Two-tailed	P = 0.076 ; ns
					Q321R				0.4011	0.0118	0.398
				Right	WT				0.3701	0.0163	0.3555	Student's t-test	t(18) = 1.6314	Two-tailed	P = 0.1202 ; ns
					Q321R				0.4044	0.0132	0.395
			Relative power (Alpha) in frontal lobe	Left	WT				0.1041	0.0049	0.1065	Student's t-test	t(18) = 1.2163	Two-tailed	P = 0.2396 ; ns
					Q321R				0.114	0.0065	0.1156
				Right	WT				0.0998	0.0068	0.1064	Student's t-test	t(18) = 1.3984	Two-tailed	P = 0.179 ; ns
					Q321R				0.113	0.0066	0.1137
			Relative power (Low Gamma) in frontal lobe	Left	WT				0.0536	0.0041	0.0539	Student's t-test	t(18) = 1.4627	Two-tailed	P = 0.1608 ; ns
					Q321R				0.0648	0.0064	0.063
				Right	WT				0.0532	0.0048	0.0501	Student's t-test	t(18) = 1.4674	Two-tailed	P = 0.1595 ; ns
					Q321R				0.065	0.0065	0.0623
			Relative power (High Gamma) in frontal lobe	Left	WT				0.0278	0.0039	0.0274	Mann-Whitney U-test	U = 42	Two-tailed	P = 0.5708 ; ns
					Q321R				0.0343	0.0047	0.0262
				Right	WT				0.028	0.0044	0.0274	Mann-Whitney U-test	U = 43	Two-tailed	P = 0.6232 ; ns
					Q321R				0.0343	0.0053	0.0265
	B		Relative power (Delta) in parietal lobe	Left	WT		WT = 9 Q321R = 10		0.3602	0.0112	0.3652	Welch's t-test	t(12) = 0.5884	Two-tailed	P = 0.5668 ; ns
					Q321R				0.3441	0.0249	0.3337
				Right	WT				0.3791	0.0094	0.3766	Student's t-test	t(17) = 3.5022	Two-tailed	P = 0.0027 ; **
					Q321R				0.309	0.017	0.3137
			Relative power (Theta) in parietal lobe	Left	WT				0.4221	0.0114	0.4156	Student's t-test	t(17) = 0.0151	Two-tailed	P = 0.9881 ; ns
					Q321R				0.4218	0.0178	0.4242
				Right	WT				0.3981	0.0099	0.3965	Student's t-test	t(17) = 2.2894	Two-tailed	P = 0.0351 ; *
					Q321R				0.4403	0.015	0.4383
			Relative power (Alpha) in parietal lobe	Left	WT				0.1285	0.0034	0.1299	Student's t-test	t(17) = 0.4793	Two-tailed	P = 0.6379 ; ns
					Q321R				0.1318	0.0058	0.1375
				Right	WT				0.1251	0.0041	0.1231	Student's t-test	t(17) = 3.0051	Two-tailed	P = 0.008 ; **
					Q321R				0.1423	0.004	0.1411
			Relative power (Low Gamma) in parietal lobe	Left	WT				0.069	0.0043	0.0727	Student's t-test	t(17) = 1.0061	Two-tailed	P = 0.3285 ; ns
					Q321R				0.0762	0.0056	0.0676
				Right	WT				0.0718	0.0054	0.0665	Student's t-test	t(17) = 1.5252	Two-tailed	P = 0.1456 ; ns
					Q321R				0.0825	0.0045	0.0835
			Relative power (High Gamma) in parietal lobe	Left	WT				0.0203	0.0044	0.0151	Mann-Whitney U-test	U = 25	Two-tailed	P = 0.1128 ; ns
					Q321R				0.0261	0.0042	0.0249
				Right	WT				0.0258	0.0054	0.0177	Mann-Whitney U-test	U =37	Two-tailed	P = 0.549 ; ns
					Q321R				0.0259	0.0037	0.0237

## Sheet: Sheet2
1	1.1158		0.593	0
2	1.4438		0.7754	0
3	44.1933		6.9573	40.18
4	13.7156		4.1744	5.36
5	38.0625		6.8409	40.875
6	35.2863		5.9211	29.91
7	39.4458		4.3606	43.115
8	40.7938		5.0001	47.12
9	54.37		3.1682	52.23
10	53.7588		4.0488	54.46
11	44.2575		4.8916	50.885
12	49.32		4.8427	50.205
13	70.5392		4.2244	70.43
14	62.5869		3.7902	62.185
15	66.8483		4.7209	77.06
16	64.2244		3.7563	62.09
